# Supplementary material for: Global spatio-temporal evolution and health inequalities in high BMI-associated kidney cancer burden from 1990 to 2021 and burden prediction to 2040
Source: Front Oncol. 2025 Dec 18;15:1630856. doi: 10.3389/fonc.2025.1630856 (PMC12756092; doi:10.3389/fonc.2025.1630856)
Supplement: Supplementary file 1 [file DataSheet1.zip › Supplementary Table/Supplementary Table 1.txt]

sex_name	Joinpoint Model	AAPC Index	Start Obs	End Obs	AAPC	AAPC C.I. Low	AAPC C.I. High	Statistically Significant (0=No 1=Yes)	Test Statistic	P-Value
0	4	0	1990	2021	0.5936	0.4682	0.7192	1	9.2960	0.000000
1	4	0	1990	2021	0.1814	0.0706	0.2922	1	3.2103	0.001326
2	4	0	1990	2021	0.8415	0.7201	0.9631	1	13.6331	0.000000
sex_name	Model	Segment	Segment Start	Segment End	APC	APC 95% LCL	APC 95% UCL	APC Significant	Test Statistic	P-Value
0	4	0	1990	1994	2.1058	1.7401	2.4728	1	12.2020	0.000000
0	4	1	1994	1997	0.2617	-0.8609	1.3970	0	0.4876	0.631692
0	4	2	1997	2005	0.9925	0.8423	1.1429	1	13.9414	0.000000
0	4	3	2005	2015	0.2996	0.1978	0.4015	1	6.1895	0.000008
0	4	4	2015	2021	-0.2770	-0.4646	-0.0891	1	-3.0953	0.006243
1	4	0	1990	1994	1.7583	1.3800	2.1381	1	9.8312	0.000000
1	4	1	1994	1998	-0.0668	-0.6469	0.5166	0	-0.2413	0.812063
1	4	2	1998	2003	0.6437	0.2792	1.0094	1	3.7160	0.001581
1	4	3	2003	2010	0.0160	-0.1787	0.2111	0	0.1725	0.864973
1	4	4	2010	2021	-0.3999	-0.4767	-0.3230	1	-10.9131	0.000000
2	4	0	1990	1994	2.2369	1.8832	2.5918	1	13.4121	0.000000
2	4	1	1994	1997	0.4659	-0.6128	1.5563	0	0.9045	0.377657
2	4	2	1997	2004	1.3793	1.1955	1.5635	1	15.8608	0.000000
2	4	3	2004	2015	0.6535	0.5700	0.7370	1	16.4941	0.000000
2	4	4	2015	2021	-0.1699	-0.3497	0.0102	0	-1.9819	0.062977
