# Supplementary material for: Global spatio-temporal evolution and health inequalities in high BMI-associated kidney cancer burden from 1990 to 2021 and burden prediction to 2040
Source: Front Oncol. 2025 Dec 18;15:1630856. doi: 10.3389/fonc.2025.1630856 (PMC12756092; doi:10.3389/fonc.2025.1630856)
Supplement: Supplementary file 1 [file DataSheet1.zip › Supplementary Table/Supplementary Table 2.txt]

sex_name	Joinpoint Model	AAPC Index	Start Obs	End Obs	AAPC	AAPC C.I. Low	AAPC C.I. High	Statistically Significant (0=No 1=Yes)	Test Statistic	P-Value
0	4	0	1990	2021	0.4597	0.3245	0.5950	1	6.6766	0.000000
1	3	0	1990	2021	0.0355	-0.0866	0.1578	0	0.5703	0.568480
2	4	0	1990	2021	0.6970	0.5645	0.8296	1	10.3407	0.000000
sex_name	Model	Segment	Segment Start	Segment End	APC	APC 95% LCL	APC 95% UCL	APC Significant	Test Statistic	P-Value
0	4	0	1990	1994	2.1520	1.7565	2.5489	1	11.5323	0.000000
0	4	1	1994	1997	0.0047	-1.2043	1.2286	0	0.0082	0.993565
0	4	2	1997	2005	0.8957	0.7341	1.0575	1	11.6886	0.000000
0	4	3	2005	2015	0.0860	-0.0227	0.1948	0	1.6616	0.113917
0	4	4	2015	2021	-0.3837	-0.5845	-0.1825	1	-4.0038	0.000833
1	3	0	1990	1994	1.6489	1.1693	2.1309	1	7.1905	0.000000
1	3	1	1994	1998	-0.3321	-1.0677	0.4090	0	-0.9338	0.361030
1	3	2	1998	2005	0.3999	0.1523	0.6482	1	3.3610	0.002957
1	3	3	2005	2021	-0.4306	-0.4858	-0.3753	1	-16.1738	0.000000
2	4	0	1990	1994	2.3610	1.9729	2.7506	1	12.9054	0.000000
2	4	1	1994	1997	0.3067	-0.8782	1.5058	0	0.5414	0.594875
2	4	2	1997	2005	1.2071	1.0480	1.3665	1	16.0231	0.000000
2	4	3	2005	2015	0.3643	0.2580	0.4707	1	7.2116	0.000001
2	4	4	2015	2021	-0.3257	-0.5228	-0.1283	1	-3.4630	0.002775
