# Supplementary material for: Global spatio-temporal evolution and health inequalities in high BMI-associated kidney cancer burden from 1990 to 2021 and burden prediction to 2040
Source: Front Oncol. 2025 Dec 18;15:1630856. doi: 10.3389/fonc.2025.1630856 (PMC12756092; doi:10.3389/fonc.2025.1630856)
Supplement: Supplementary file 1 [file DataSheet1.zip › Supplementary Table/Supplementary Table 3.txt]

sex_name	Joinpoint Model	AAPC Index	Start Obs	End Obs	AAPC	AAPC C.I. Low	AAPC C.I. High	Statistically Significant (0=No 1=Yes)	Test Statistic	P-Value
0	4	0	1990	2021	0.4243	0.2916	0.5572	1	6.2770	0.000000
1	3	0	1990	2021	-0.0086	-0.1273	0.1103	0	-0.1413	0.887630
2	4	0	1990	2021	0.6635	0.5333	0.7940	1	10.0094	0.000000
sex_name	Model	Segment	Segment Start	Segment End	APC	APC 95% LCL	APC 95% UCL	APC Significant	Test Statistic	P-Value
0	4	0	1990	1994	2.1025	1.7142	2.4922	1	11.4733	0.000000
0	4	1	1994	1997	-0.0485	-1.2350	1.1524	0	-0.0853	0.932984
0	4	2	1997	2005	0.8408	0.6822	0.9996	1	11.1769	0.000000
0	4	3	2005	2015	0.0517	-0.0552	0.1587	0	1.0150	0.323577
0	4	4	2015	2021	-0.3768	-0.5742	-0.1791	1	-4.0005	0.000839
1	3	0	1990	1994	1.5865	1.1199	2.0553	1	7.1099	0.000001
1	3	1	1994	1998	-0.3737	-1.0890	0.3467	0	-1.0806	0.292122
1	3	2	1998	2005	0.3255	0.0846	0.5670	1	2.8107	0.010475
1	3	3	2005	2021	-0.4576	-0.5115	-0.4038	1	-17.6287	0.000000
2	4	0	1990	1994	2.3159	1.9335	2.6998	1	12.8456	0.000000
2	4	1	1994	1997	0.2477	-0.9171	1.4262	0	0.4447	0.661809
2	4	2	1997	2005	1.1556	0.9991	1.3122	1	15.5963	0.000000
2	4	3	2005	2015	0.3319	0.2273	0.4365	1	6.6748	0.000003
2	4	4	2015	2021	-0.3167	-0.5102	-0.1228	1	-3.4294	0.002990
