# Supplementary material for: Global spatio-temporal evolution and health inequalities in high BMI-associated kidney cancer burden from 1990 to 2021 and burden prediction to 2040
Source: Front Oncol. 2025 Dec 18;15:1630856. doi: 10.3389/fonc.2025.1630856 (PMC12756092; doi:10.3389/fonc.2025.1630856)
Supplement: Supplementary file 1 [file DataSheet1.zip › Supplementary Table/Supplementary Table 4.txt]

sex_name	Joinpoint Model	AAPC Index	Start Obs	End Obs	AAPC	AAPC C.I. Low	AAPC C.I. High	Statistically Significant (0=No 1=Yes)	Test Statistic	P-Value
0	5	0	1990	2021	1.3683	1.2411	1.4956	1	21.2230	0.000000
1	4	0	1990	2021	0.9918	0.8481	1.1358	1	13.5841	0.000000
2	5	0	1990	2021	1.6244	1.5141	1.7348	1	29.0872	0.000000
sex_name	Model	Segment	Segment Start	Segment End	APC	APC 95% LCL	APC 95% UCL	APC Significant	Test Statistic	P-Value
0	5	0	1990	1995	3.2923	3.0589	3.5263	1	30.5158	0.000000
0	5	1	1995	1998	1.3847	0.3675	2.4122	1	2.9067	0.010845
0	5	2	1998	2005	2.1972	2.0229	2.3718	1	27.1393	0.000000
0	5	3	2005	2010	1.3738	1.0526	1.6960	1	9.1644	0.000000
0	5	4	2010	2015	0.3305	0.0139	0.6481	1	2.2255	0.041810
0	5	5	2015	2021	-0.3127	-0.4810	-0.1441	1	-3.9500	0.001283
1	4	0	1990	1995	2.9277	2.6426	3.2136	1	21.8585	0.000000
1	4	1	1995	1998	0.5014	-0.7368	1.7552	0	0.8477	0.407762
1	4	2	1998	2005	1.7608	1.5496	1.9725	1	17.6471	0.000000
1	4	3	2005	2010	0.9734	0.5852	1.3632	1	5.2835	0.000050
1	4	4	2010	2021	-0.2175	-0.2991	-0.1359	1	-5.5916	0.000026
2	5	0	1990	1994	3.7346	3.3986	4.0716	1	24.0902	0.000000
2	5	1	1994	1999	2.2246	1.8974	2.5529	1	14.6289	0.000000
2	5	2	1999	2003	2.7071	2.1868	3.2300	1	11.2113	0.000000
2	5	3	2003	2010	1.8103	1.6352	1.9856	1	22.2236	0.000000
2	5	4	2010	2015	0.5768	0.2580	0.8966	1	3.8617	0.001537
2	5	5	2015	2021	-0.3054	-0.4754	-0.1352	1	-3.8207	0.001671
